# Supplementary material for: Vascular Endothelial Growth Factor Receptor-2 Polymorphisms Have Protective Effect against the Development of Tendinopathy in Volleyball Athletes
Source: PLoS One. 2016 Dec 8;11(12):e0167717. doi: 10.1371/journal.pone.0167717 (PMC5145183; doi:10.1371/journal.pone.0167717)
Supplement: S2 Table — (XLSX) [file pone.0167717.s002.xlsx]

## Sheet: Haplotypes
ID	Age	Gender	Declared preference	Years of practice in volleyball	Function	Traumatic lesion	Pain in any joint	Away from training due to injury	Tendinopathy	VEGF 2578C>A (rs699947)	VEGF 460T>C (rs833061)	VEGF 405G>C (rs2010963)	VEGF 936C>T (rs3025039)	KDR 604C>T (rs2071559)	KDR 1192G>A (rs2305948)	KDR 1719T>A (rs1870377)	KDR Haplotype	VEGF Haplotype
C001	18	F	Right	5	Setter	No	No	No	No	C	T	C	C	C	G	A	CGA	CTC
C001	18	F	Right	5	Setter	No	No	No	No	C	T	C	C	T	G	A	TGA	CTC
C002	18	F	Right	9	Spiker	No	No	No	No	A	T	G	C	C	G	A	CGA	CTC
C002	18	F	Right	9	Spiker	No	No	No	No	C	T	G	C	T	G	A	TGA	ATC
C003	17	F	Right	6	Setter	No	No	No	Yes	C	T	G	C	T	G	T	TGT	ACC
C003	17	F	Right	6	Setter	No	No	No	Yes	A	C	G	C	T	G	T	TGT	CTC
C004	17	F	Right	5	Spiker	No	Yes	No	No	C	T	C	C	C	G	T	CGT	CTC
C004	17	F	Right	5	Spiker	No	Yes	No	No	C	T	C	C	T	G	T	TGT	CTC
C005	19	F	Right	4	Spiker	No	Yes	Yes	Yes	C	T	G	C	C	G	T	CGT	ACC
C005	19	F	Right	4	Spiker	No	Yes	Yes	Yes	A	C	C	C	C	G	T	CGT	CTC
C006	18	F	Right	6	Setter	No	Yes	Yes	No	A	C	G	C	C	A	T	CAT	CTC
C006	18	F	Right	6	Setter	No	Yes	Yes	No	C	T	G	C	T	G	T	TGT	ACC
C007	19	F	Right	5	Spiker	No	No	No	Yes	A	C	G	C	T	G	T	TGT	ACC
C007	19	F	Right	5	Spiker	No	No	No	Yes	A	C	G	C	T	G	T	TGT	ACC
C008	17	F	Right	4	Spiker	No	Yes	No	Yes	A	C	G	C	C	A	T	CAT	CTC
C008	17	F	Right	4	Spiker	No	Yes	No	Yes	C	T	C	C	T	G	T	TGT	ACC
C009	17	F	Right	4	Spiker	No	No	No	No	C	T	G	C	C	G	T	CGT	CTC
C009	17	F	Right	4	Spiker	No	No	No	No	C	T	C	C	C	G	T	CGT	CTC
C010	19	F	Right	6	Spiker	No	No	No	No	C	T	G	C	C	G	T	CGT	CTC
C010	19	F	Right	6	Spiker	No	No	No	No	C	T	G	C	T	G	T	TGT	CTC
C011	19	F	Right	6	Spiker	No	No	No	No	A	C	G	C	C	A	A	CAA	CTC
C011	19	F	Right	6	Spiker	No	No	No	No	C	T	C	C	C	G	T	CGT	ACC
C012	17	F	Right	4	Setter	No	Yes	No	No	C	T	G	C	C	G	T	CGT	ACC
C012	17	F	Right	4	Setter	No	Yes	No	No	A	C	G	C	C	G	T	CGT	CTC
C013	19	F	Right	8	Spiker	No	Yes	No	Yes	C	C	G	C	T	G	A	TGA	CCC
C013	19	F	Right	8	Spiker	No	Yes	No	Yes	C	C	C	C	T	G	T	TGT	CCC
C014	16	F	Right	3	Spiker	No	Yes	No	No	C	T	G	C	C	A	T	CAT	CTC
C014	16	F	Right	3	Spiker	No	Yes	No	No	C	T	C	T	C	A	T	CAT	CTT
C015	17	F	Right	5	Spiker	No	Yes	No	Yes	A	C	G	C	C	G	A	CGA	CTC
C015	17	F	Right	5	Spiker	No	Yes	No	Yes	C	T	C	C	T	G	A	TGA	ACC
C016	17	F	Right	3	Spiker	No	Yes	No	Yes	A	C	G	C	C	G	T	CGT	CTC
C016	17	F	Right	3	Spiker	No	Yes	No	Yes	C	T	C	C	T	G	T	TGT	ACC
C017	17	F	Right	7	Spiker	No	No	No	No	A	C	G	T	C	A	T	CAT	ACT
C017	17	F	Right	7	Spiker	No	No	No	No	A	C	G	T	T	G	T	TGT	ACT
C018	17	F	Right	6	Spiker	No	No	No	Yes	A	C	G	C	C	G	T	CGT	ACC
C018	17	F	Right	6	Spiker	No	No	No	Yes	A	C	G	C	C	G	T	CGT	ACC
C019	19	F	Right	7	Spiker	Yes	Yes	No	Yes	A	C	G	C	C	G	A	CGA	CTC
C019	19	F	Right	7	Spiker	Yes	Yes	No	Yes	C	T	C	C	T	G	T	TGT	ACC
C020	17	F	Right	4	Spiker	No	Yes	Yes	No	C	T	G	C	C	G	A	CGA	ACC
C020	17	F	Right	4	Spiker	No	Yes	Yes	No	A	C	G	C	C	G	A	CGA	CTC
C021	17	F	Right	5	Spiker	No	No	No	No	C	T	C	C	C	A	T	CAT	CTC
C021	17	F	Right	5	Spiker	No	No	No	No	C	T	C	C	T	G	T	TGT	CTC
C022	19	F	Right	7	Spiker	Yes	Yes	Yes	Yes	C	T	G	C	C	G	T	CGT	ACT
C022	19	F	Right	7	Spiker	Yes	Yes	Yes	Yes	A	C	C	T	C	G	T	CGT	CTC
C023	17	F	Right	5	Spiker	No	Yes	No	No	C	T	G	C	C	G	T	CGT	ACC
C023	17	F	Right	5	Spiker	No	Yes	No	No	A	C	C	C	C	G	T	CGT	CTC
C024	19	F	Right	5	Setter	Yes	No	No	Yes	C	T	G	C	C	G	T	CGT	ATC
C024	19	F	Right	5	Setter	Yes	No	No	Yes	A	T	G	C	C	G	T	CGT	CTC
C025	18	M	Right	8	Spiker	No	Yes	No	No	A	C	G	T	C	G	T	CGT	CTC
C025	18	M	Right	8	Spiker	No	Yes	No	No	C	T	C	C	T	G	T	TGT	ACT
C026	18	M	Right	3	Spiker	No	Yes	No	Yes	A	C	G	C	T	A	A	TAA	CTC
C026	18	M	Right	3	Spiker	No	Yes	No	Yes	C	T	C	C	T	G	T	TGT	ACC
C027	18	M	Right	9	Spiker	No	Yes	No	Yes	C	T	G	C	C	A	A	CAA	CTC
C027	18	M	Right	9	Spiker	No	Yes	No	Yes	C	T	C	C	C	G	T	CGT	CTC
C028	18	M	Right	7	Spiker	No	No	No	No	A	C	G	C	C	G	A	CGA	CTC
C028	18	M	Right	7	Spiker	No	No	No	No	C	T	C	C	T	G	A	TGA	ACC
C029	18	M	Right	4	Spiker	Yes	Yes	No	Yes	C	T	G	C	T	G	T	TGT	ACT
C029	18	M	Right	4	Spiker	Yes	Yes	No	Yes	A	C	G	T	T	G	T	TGT	CTC
C030	18	M	Left	7	Spiker	No	No	No	No	A	C	G	C	C	G	T	CGT	ACC
C030	18	M	Left	7	Spiker	No	No	No	No	A	C	G	C	T	G	T	TGT	ACC
C031	18	M	Right	2	Spiker	Yes	Yes	Yes	No	A	C	G	C	C	G	T	CGT	CTC
C031	18	M	Right	2	Spiker	Yes	Yes	Yes	No	C	T	G	C	T	G	T	TGT	ACC
C032	18	M	Right	5	Spiker	Yes	Yes	Yes	No	C	T	G	C	T	A	A	TAA	CTC
C032	18	M	Right	5	Spiker	Yes	Yes	Yes	No	C	T	G	C	T	G	T	TGT	CTC
C033	18	M	Right	3	Spiker	No	No	No	No	C	T	G	C	C	G	A	CGA	CTC
C033	18	M	Right	3	Spiker	No	No	No	No	C	T	G	C	T	G	T	TGT	CTC
C034	17	M	Right	3	Spiker	No	No	No	No	C	T	C	C	C	A	T	CAT	CTC
C034	17	M	Right	3	Spiker	No	No	No	No	C	T	C	C	T	G	T	TGT	CTC
C035	17	M	Right	5	Spiker	No	No	No	No	C	T	G	C	C	G	A	CGA	CTC
C035	17	M	Right	5	Spiker	No	No	No	No	C	T	C	C	T	G	T	TGT	CTC
C036	18	M	Right	11	Libero	No	Yes	No	No	C	T	G	C	C	G	T	CGT	ACC
C036	18	M	Right	11	Libero	No	Yes	No	No	A	C	C	C	C	G	T	CGT	CTC
C037	18	M	Right	2	Spiker	No	No	No	No	A	C	G	C	T	A	A	TAA	CTC
C037	18	M	Right	2	Spiker	No	No	No	No	C	T	G	C	T	G	A	TGA	ACC
C038	17	M	Right	3	Spiker	No	Yes	Yes	Yes	C	T	G	C	C	G	T	CGT	CTC
C038	17	M	Right	3	Spiker	No	Yes	Yes	Yes	C	T	C	C	C	G	T	CGT	CTC
C039	18	M	Right	3	Spiker	No	Yes	No	No	C	T	C	C	C	G	T	CGT	CTC
C039	18	M	Right	3	Spiker	No	Yes	No	No	C	T	C	C	C	G	T	CGT	CTC
C040	18	M	Right	6	Spiker	No	Yes	Yes	Yes	C	T	G	C	T	G	A	TGA	CTC
C040	18	M	Right	6	Spiker	No	Yes	Yes	Yes	C	T	C	C	T	G	T	TGT	CTC
C041	18	M	Right	3	Spiker	No	Yes	No	Yes	A	C	G	C	C	A	A	CAA	CTC
C041	18	M	Right	3	Spiker	No	Yes	No	Yes	C	T	C	C	T	G	T	TGT	ACC
C042	18	M	Right	8	Spiker	No	Yes	No	No	A	C	G	T	C	G	A	CGA	CTC
C042	18	M	Right	8	Spiker	No	Yes	No	No	C	T	C	C	T	G	T	TGT	ACT
C043	18	M	Right	3	Spiker	No	No	No	No	A	C	G	T	C	G	T	CGT	CTC
C043	18	M	Right	3	Spiker	No	No	No	No	C	T	C	C	T	G	T	TGT	ACT
C044	18	M	Right	2	Spiker	No	No	No	No	C	T	G	C	C	G	T	CGT	CTC
C044	18	M	Right	2	Spiker	No	No	No	No	C	T	C	C	T	G	T	TGT	CTC
C045	17	M	Right	8	Setter	No	Yes	Yes	No	C	T	C	C	C	G	A	CGA	CTC
C045	17	M	Right	8	Setter	No	Yes	Yes	No	C	T	C	C	T	G	T	TGT	CTC
C046	18	M	Right	10	Setter	No	Yes	No	No	C	T	G	C	C	G	T	CGT	ACC
C046	18	M	Right	10	Setter	No	Yes	No	No	A	C	G	C	C	G	T	CGT	CTC
C047	17	M	Right	5	Setter	No	No	No	No	A	C	G	C	C	A	A	CAA	CTC
C047	17	M	Right	5	Setter	No	No	No	No	C	T	G	C	T	G	T	TGT	ACC
C048	17	M	Right	7	Setter	No	No	No	Yes	C	T	C	C	C	G	A	CGA	CTC
C048	17	M	Right	7	Setter	No	No	No	Yes	C	T	C	C	T	G	T	TGT	CTC
C049	17	M	Left	7	Spiker	No	Yes	Yes	No	A	C	G	C	T	G	T	TGT	ACC
C049	17	M	Left	7	Spiker	No	Yes	Yes	No	A	C	G	T	T	G	T	TGT	ACT
C050	17	F	Right	10	Spiker	No	Yes	No	No	C	T	G	C	C	G	T	CGT	CTC
C050	17	F	Right	10	Spiker	No	Yes	No	No	C	T	G	C	T	G	T	TGT	CTC
C051	18	M	Right	4	Spiker	Yes	Yes	Yes	No	A	C	G	C	T	G	A	TGA	CTC
C051	18	M	Right	4	Spiker	Yes	Yes	Yes	No	C	T	G	C	T	G	T	TGT	ACC
C052	20	M	Right	2	Spiker	Yes	No	No	Yes	C	T	G	C	C	G	T	CGT	CCC
C052	20	M	Right	2	Spiker	Yes	No	No	Yes	C	C	C	C	C	G	T	CGT	CTC
C053	22	M	Right	4	Spiker	Yes	Yes	No	No	C	T	G	C	C	A	T	CAT	CTC
C053	22	M	Right	4	Spiker	Yes	Yes	No	No	C	T	C	C	T	G	T	TGT	CTC
C054	31	F	Right	16	Spiker	Yes	Yes	No	No	C	C	G	C	C	A	T	CAT	CCC
C054	31	F	Right	16	Spiker	Yes	Yes	No	No	C	C	G	C	T	G	T	TGT	CCC
C055	30	F	Right	12	Spiker	Yes	No	No	Yes	C	T	G	C	C	G	A	CGA	CTC
C055	30	F	Right	12	Spiker	Yes	No	No	Yes	C	T	G	C	T	G	T	TGT	CTC
C056	29	M	Right	12	Spiker	Yes	Yes	No	No	A	C	G	C	C	A	T	CAT	CTC
C056	29	M	Right	12	Spiker	Yes	Yes	No	No	C	T	C	C	T	G	T	TGT	ACC
C057	28	F	Right	15	Spiker	Yes	Yes	No	Yes	C	T	C	C	T	G	T	TGT	CTC
C057	28	F	Right	15	Spiker	Yes	Yes	No	Yes	C	T	C	C	T	G	T	TGT	CTC
C058	26	F	Right	14	Spiker	Yes	Yes	Yes	No	C	T	C	T	C	G	A	CGA	CTT
C058	26	F	Right	14	Spiker	Yes	Yes	Yes	No	C	T	C	C	C	G	T	CGT	CTC
C059	20	M	Right	4	Libero	No	Yes	Yes	No	A	C	G	C	C	G	T	CGT	CTC
C059	20	M	Right	4	Libero	No	Yes	Yes	No	C	T	G	C	T	G	T	TGT	ACC
C060	22	F	Right	9	Setter	Yes	Yes	No	Yes	C	T	G	T	C	G	T	CGT	CTT
C060	22	F	Right	9	Setter	Yes	Yes	No	Yes	C	T	G	C	T	G	T	TGT	CTC
C061	33	M	Right	15	Spiker	Yes	Yes	No	No	A	C	G	T	C	A	A	CAA	CTT
C061	33	M	Right	15	Spiker	Yes	Yes	No	No	C	T	C	T	T	G	T	TGT	ACT
C062	29	M	Right	14	Setter	Yes	Yes	No	Yes	C	T	G	C	T	G	A	TGA	CTC
C062	29	M	Right	14	Setter	Yes	Yes	No	Yes	C	T	C	T	T	G	A	TGA	CTT
C063	23	M	Right	9	Spiker	No	Yes	No	No	C	T	G	C	C	A	T	CAT	CTC
C063	23	M	Right	9	Spiker	No	Yes	No	No	C	T	G	C	C	G	T	CGT	CTC
C064	26	F	Right	15	Spiker	No	Yes	Yes	No	A	C	G	C	C	G	A	CGA	CTC
C064	26	F	Right	15	Spiker	No	Yes	Yes	No	C	T	C	C	T	G	T	TGT	ACC
C065	27	F	Right	12	Setter	No	Yes	No	No	A	C	G	T	T	A	A	TAA	ACT
C065	27	F	Right	12	Setter	No	Yes	No	No	A	C	G	C	T	G	A	TGA	ACC
C066	30	F	Right	14	Libero	Yes	Yes	No	No	A	C	G	T	C	G	A	CGA	ACT
C066	30	F	Right	14	Libero	Yes	Yes	No	No	A	C	G	C	T	G	T	TGT	ACC
C067	32	F	Right	19	Spiker	No	Yes	Yes	No	A	C	G	C	C	G	A	CGA	CTC
C067	32	F	Right	19	Spiker	No	Yes	Yes	No	C	T	C	C	T	G	T	TGT	ACC
C068	24	F	Right	8	Spiker	Yes	Yes	No	Yes	C	T	C	C	C	A	A	CAA	CTC
C068	24	F	Right	8	Spiker	Yes	Yes	No	Yes	C	T	C	C	T	G	T	TGT	CTC
C069	21	F	Right	5	Spiker	No	Yes	Yes	Yes	A	C	G	C	C	A	A	CAA	CTC
C069	21	F	Right	5	Spiker	No	Yes	Yes	Yes	C	T	C	C	C	G	A	CGA	ACC
C070	26	F	Right	13	Spiker	Yes	Yes	Yes	Yes	C	T	G	C	C	A	A	CAA	CTC
C070	26	F	Right	13	Spiker	Yes	Yes	Yes	Yes	C	T	C	C	C	G	T	CGT	CTC
C071	20	M	Right	9	Spiker	No	Yes	No	Yes	A	C	G	C	C	G	T	CGT	CTC
C071	20	M	Right	9	Spiker	No	Yes	No	Yes	C	T	C	C	T	G	T	TGT	ACC
C072	20	M	Right	7	Spiker	Yes	Yes	No	No	A	C	G	C	C	G	A	CGA	CTC
C072	20	M	Right	7	Spiker	Yes	Yes	No	No	C	T	G	C	C	G	T	CGT	ACC
C073	19	M	Right	8	Setter	No	No	No	No	A	C	G	C	C	G	T	CGT	CTC
C073	19	M	Right	8	Setter	No	No	No	No	C	T	C	C	T	G	T	TGT	ACC
C074	19	M	Right	5	Spiker	Yes	Yes	Yes	Yes	A	C	G	C	C	G	T	CGT	CCC
C074	19	M	Right	5	Spiker	Yes	Yes	Yes	Yes	C	C	G	C	T	G	T	TGT	ACC
C075	20	M	Right	7	Setter	No	No	No	No	A	C	G	C	T	A	A	TAA	CTC
C075	20	M	Right	7	Setter	No	No	No	No	C	T	C	C	T	G	T	TGT	ACC
C076	20	M	Right	6	Libero	No	No	No	No	A	C	G	C	T	A	A	TAA	CCC
C076	20	M	Right	6	Libero	No	No	No	No	C	C	G	C	T	G	T	TGT	ACC
C077	20	M	Right	5	Spiker	Yes	Yes	Yes	No	C	T	C	C	C	G	T	CGT	CTC
C077	20	M	Right	5	Spiker	Yes	Yes	Yes	No	C	T	C	T	C	G	T	CGT	CTT
C078	20	M	Right	3	Spiker	No	No	No	No	C	T	G	C	T	G	A	TGA	CTC
C078	20	M	Right	3	Spiker	No	No	No	No	C	T	C	C	T	G	T	TGT	CTC
C079	20	M	Right	2	Spiker	No	Yes	No	No	C	T	G	C	C	A	T	CAT	CTC
C079	20	M	Right	2	Spiker	No	Yes	No	No	C	T	C	C	C	G	T	CGT	CTC
C080	29	M	Right	15	Spiker	No	Yes	No	No	A	C	G	C	C	A	A	CAA	CTC
C080	29	M	Right	15	Spiker	No	Yes	No	No	C	T	C	C	C	G	T	CGT	ACC
C081	36	M	Right	22	Setter	No	No	No	No	C	T	G	C	C	A	T	CAT	CTC
C081	36	M	Right	22	Setter	No	No	No	No	C	T	C	C	C	G	T	CGT	CTC
C082	32	M	Right	15	Spiker	No	Yes	Yes	No	A	C	C	C	C	G	A	CGA	CTC
C082	32	M	Right	15	Spiker	No	Yes	Yes	No	C	T	C	C	T	G	T	TGT	ACC
C083	19	M	Right	4	Spiker	No	Yes	Yes	No	A	C	G	C	C	A	T	CAT	CTC
C083	19	M	Right	4	Spiker	No	Yes	Yes	No	C	T	C	C	T	G	T	TGT	ACC
C084	20	M	Right	11	Spiker	No	Yes	Yes	Yes	C	T	G	C	C	G	T	CGT	CTC
C084	20	M	Right	11	Spiker	No	Yes	Yes	Yes	C	T	G	C	C	G	T	CGT	CTC
C085	19	M	Right	2	Spiker	No	Yes	No	No	C	C	G	C	C	A	A	CAA	CTC
C085	19	M	Right	2	Spiker	No	Yes	No	No	C	T	G	C	C	A	T	CAT	CCC
C086	18	M	Right	3	Spiker	No	No	No	No	C	T	G	C	C	G	T	CGT	CTC
C086	18	M	Right	3	Spiker	No	No	No	No	C	T	C	C	T	G	T	TGT	CTC
C087	19	M	Right	6	Setter	Yes	Yes	No	No	C	T	99	C	C	G	T	CGT	CTC
C087	19	M	Right	6	Setter	Yes	Yes	No	No	C	T	99	T	C	G	T	CGT	CTT
C088	20	M	Right	8	Spiker	No	Yes	Yes	No	C	T	G	99	T	G	A	TGA	CTC
C088	20	M	Right	8	Spiker	No	Yes	Yes	No	C	T	C	99	T	G	T	TGT	CTC
C089	15	F	Right	6	Setter	Yes	No	No	No	C	T	G	C	C	G	A	CGA	CCC
C089	15	F	Right	6	Setter	Yes	No	No	No	C	C	C	C	C	G	A	CGA	CTC
C090	14	F	Right	2	Spiker	No	No	No	No	A	C	G	C	C	G	A	CGA	CTC
C090	14	F	Right	2	Spiker	No	No	No	No	C	T	G	C	C	G	T	CGT	ACC
C091	15	F	Right	5	Spiker	Yes	Yes	Yes	No	C	T	G	C	C	G	T	CGT	CTC
C091	15	F	Right	5	Spiker	Yes	Yes	Yes	No	C	T	G	C	C	G	T	CGT	CTC
C092	15	F	Right	4	Spiker	Yes	Yes	No	No	C	T	G	C	C	G	T	CGT	CTC
C092	15	F	Right	4	Spiker	Yes	Yes	No	No	C	T	G	C	C	G	T	CGT	CTC
C093	15	F	Right	4	Libero	No	Yes	Yes	No	C	T	C	C	C	G	A	CGA	CTC
C093	15	F	Right	4	Libero	No	Yes	Yes	No	C	T	C	C	T	G	T	TGT	CTC
C094	14	F	Right	3	Spiker	No	Yes	No	No	A	C	G	T	C	G	T	CGT	CTC
C094	14	F	Right	3	Spiker	No	Yes	No	No	C	T	G	C	T	G	T	TGT	ACT
C095	13	F	Right	3	Spiker	No	Yes	No	Yes	C	T	99	T	C	G	T	CGT	ATT
C095	13	F	Right	3	Spiker	No	Yes	No	Yes	A	T	99	T	C	G	T	CGT	CTT
C096	15	F	Right	2	Spiker	No	Yes	Yes	No	A	C	99	C	C	G	T	CGT	CTC
C096	15	F	Right	2	Spiker	No	Yes	Yes	No	C	T	99	C	T	G	T	TGT	ACC
C097	15	F	Right	8	Setter	Yes	Yes	Yes	No	A	C	99	C	C	G	A	CGA	CTC
C097	15	F	Right	8	Setter	Yes	Yes	Yes	No	C	T	99	C	T	G	T	TGT	ACC
C098	15	F	Right	3	Spiker	No	No	No	No	A	C	99	T	T	A	A	TAA	CTC
C098	15	F	Right	3	Spiker	No	No	No	No	C	T	99	C	T	G	A	TGA	ACT
C099	14	F	Right	3	Spiker	No	No	No	No	A	C	99	T	C	G	99	CGA	CTC
C099	14	F	Right	3	Spiker	No	No	No	No	C	T	99	C	T	G	99	TGA	ACT
C100	14	F	Right	2	Spiker	No	Yes	Yes	No	C	T	99	C	C	G	T	CGT	CTC
C100	14	F	Right	2	Spiker	No	Yes	Yes	No	C	T	99	C	C	G	T	CGT	CTC
C101	14	F	Right	4	Spiker	No	Yes	Yes	No	A	C	99	C	T	A	T	TAT	ACC
C101	14	F	Right	4	Spiker	No	Yes	Yes	No	A	C	99	C	T	G	T	TGT	ACC
C102	16	M	Right	1	Spiker	No	Yes	Yes	Yes	C	T	99	C	C	G	A	CGA	CTC
C102	16	M	Right	1	Spiker	No	Yes	Yes	Yes	C	T	99	C	C	G	T	CGT	CTC
C103	30	F	Right	14	Spiker	No	Yes	Yes	No	C	T	99	C	T	A	T	TAT	CTC
C103	30	F	Right	14	Spiker	No	Yes	Yes	No	C	T	99	C	T	G	T	TGT	CTC
C104	26	F	Right	15	Libero	No	No	No	Yes	A	C	99	C	C	G	T	CGT	CTC
C104	26	F	Right	15	Libero	No	No	No	Yes	C	T	99	C	T	G	T	TGT	ACC
C105	29	F	Right	16	Spiker	Yes	Yes	No	No	A	C	99	T	C	G	A	CGA	CTC
C105	29	F	Right	16	Spiker	Yes	Yes	No	No	C	T	99	C	T	G	T	TGT	ACT
C106	32	F	Right	17	Setter	Yes	Yes	No	No	A	C	99	C	T	G	A	TGA	CTC
C106	32	F	Right	17	Setter	Yes	Yes	No	No	C	T	99	C	T	G	T	TGT	ACC
C107	28	F	Right	13	Spiker	No	Yes	Yes	Yes	C	T	99	C	C	A	T	CAT	CTC
C107	28	F	Right	13	Spiker	No	Yes	Yes	Yes	C	T	99	C	T	G	T	TGT	CTC
C108	32	F	Right	17	Spiker	Yes	No	No	No	C	T	99	C	C	G	T	CGT	ACC
C108	32	F	Right	17	Spiker	Yes	No	No	No	A	C	99	C	C	G	T	CGT	CTC
C109	30	F	Right	16	Setter	No	Yes	Yes	Yes	A	C	99	C	T	G	A	TGA	CTC
C109	30	F	Right	16	Setter	No	Yes	Yes	Yes	C	T	99	C	T	G	T	TGT	ACC
C110	28	F	Right	16	Spiker	Yes	Yes	Yes	No	C	T	99	C	C	G	A	CGA	CTC
C110	28	F	Right	16	Spiker	Yes	Yes	Yes	No	C	T	99	C	T	G	T	TGT	CTC
C111	21	F	Right	7	Spiker	Yes	Yes	Yes	No	A	C	99	C	C	A	A	CAA	CTC
C111	21	F	Right	7	Spiker	Yes	Yes	Yes	No	C	T	99	C	T	G	T	TGT	ACC
C112	21	F	Right	9	Libero	Yes	Yes	Yes	No	C	T	99	C	C	A	A	CAA	CTC
C112	21	F	Right	9	Libero	Yes	Yes	Yes	No	C	T	99	C	T	G	T	TGT	CTC
C113	22	F	Right	9	Spiker	Yes	Yes	No	No	A	C	99	T	C	G	A	CGA	CTC
C113	22	F	Right	9	Spiker	Yes	Yes	No	No	C	T	99	C	T	G	T	TGT	ACT
C114	21	F	Right	5	Spiker	Yes	Yes	Yes	No	C	C	99	T	C	A	A	CAA	CTC
C114	21	F	Right	5	Spiker	Yes	Yes	Yes	No	C	T	99	C	C	G	T	CGT	CCT
C115	21	F	Right	10	Libero	Yes	No	No	Yes	C	T	99	C	C	G	T	CGT	CTC
C115	21	F	Right	10	Libero	Yes	No	No	Yes	C	T	99	T	C	G	T	CGT	CTT
C116	22	F	Right	7	Spiker	No	Yes	No	Yes	C	T	99	C	C	A	A	CAA	CTC
C116	22	F	Right	7	Spiker	No	Yes	No	Yes	C	T	99	C	T	G	T	TGT	CTC
C117	21	F	Right	10	Spiker	Yes	Yes	Yes	No	A	C	99	T	C	G	A	CGA	ACT
C117	21	F	Right	10	Spiker	Yes	Yes	Yes	No	A	C	99	C	C	G	T	CGT	ACC
C118	22	F	Right	6	Spiker	Yes	Yes	No	No	A	C	99	C	C	G	A	CGA	CTC
C118	22	F	Right	6	Spiker	Yes	Yes	No	No	C	T	99	C	T	G	T	TGT	ACC
C119	21	F	Right	12	Spiker	No	Yes	Yes	Yes	A	C	99	C	C	A	A	CAA	CTC
C119	21	F	Right	12	Spiker	No	Yes	Yes	Yes	C	T	99	C	C	G	T	CGT	ACC
C120	21	F	Right	15	Setter	No	No	No	No	A	C	99	C	C	G	A	CGA	CTC
C120	21	F	Right	15	Setter	No	No	No	No	C	T	99	C	C	G	T	CGT	ACC
C121	21	F	Right	11	Spiker	Yes	Yes	Yes	Yes	C	C	99	T	C	A	A	CAA	CTC
C121	21	F	Right	11	Spiker	Yes	Yes	Yes	Yes	C	T	99	C	C	A	T	CAT	CCT
C122	21	F	Right	5	Spiker	No	Yes	Yes	Yes	C	C	99	C	C	G	A	CGA	CTC
C122	21	F	Right	5	Spiker	No	Yes	Yes	Yes	C	T	99	C	T	G	T	TGT	CCC
C123	20	F	Right	6	Spiker	No	No	No	No	C	T	99	C	C	G	A	CGA	CTC
C123	20	F	Right	6	Spiker	No	No	No	No	C	T	99	C	T	G	T	TGT	CTC
C124	21	F	Right	9	Spiker	Yes	Yes	No	Yes	C	T	99	C	C	A	A	CAA	CTC
C124	21	F	Right	9	Spiker	Yes	Yes	No	Yes	C	T	99	C	C	A	T	CAT	CTC
C125	21	F	Right	8	Spiker	No	No	No	No	A	T	99	T	C	A	A	CAA	CTC
C125	21	F	Right	8	Spiker	No	No	No	No	C	T	99	C	T	G	T	TGT	ATT
C126	21	F	Right	7	Spiker	Yes	Yes	No	No	A	T	99	T	C	A	A	CAA	CTC
C126	21	F	Right	7	Spiker	Yes	Yes	No	No	C	T	99	C	T	G	T	TGT	ATT
C127	20	F	Right	13	Setter	No	Yes	No	No	A	C	99	T	T	G	A	TGA	CTC
C127	20	F	Right	13	Setter	No	Yes	No	No	C	T	99	C	T	G	T	TGT	ACT
C128	18	F	Right	4	Spiker	Yes	Yes	No	No	A	C	99	C	C	G	A	CGA	CTC
C128	18	F	Right	4	Spiker	Yes	Yes	No	No	C	T	99	C	T	G	T	TGT	ACC
C129	18	F	Right	5	Spiker	Yes	Yes	No	No	C	T	99	C	C	G	99	CGA	ACC
C129	18	F	Right	5	Spiker	Yes	Yes	No	No	A	C	99	C	C	G	99	CGA	CTC
C130	19	F	Left	9	Spiker	Yes	Yes	No	No	A	C	99	C	C	A	T	CAT	CTC
C130	19	F	Left	9	Spiker	Yes	Yes	No	No	C	T	99	C	T	G	T	TGT	ACC
C131	19	F	Right	7	Spiker	Yes	No	No	No	A	C	99	T	C	A	A	CAA	CTC
C131	19	F	Right	7	Spiker	Yes	No	No	No	C	T	99	C	T	G	T	TGT	ACT
C132	19	F	Right	7	Spiker	Yes	Yes	No	Yes	C	T	99	C	T	G	A	TGA	CTC
C132	19	F	Right	7	Spiker	Yes	Yes	No	Yes	C	T	99	C	T	G	A	TGA	CTC
C133	19	F	Right	4	Spiker	No	Yes	Yes	Yes	A	C	99	C	C	G	A	CGA	ACC
C133	19	F	Right	4	Spiker	No	Yes	Yes	Yes	A	C	99	C	T	G	T	TGT	ACC
V003	29	M	Right	13	Spiker	No	Yes	Yes	Yes	A	C	99	C	C	G	A	CGA	CTC
V003	29	M	Right	13	Spiker	No	Yes	Yes	Yes	C	T	99	C	T	G	T	TGT	ACC
V006	26	M	Right	9	Spiker	Yes	Yes	Yes	Yes	C	T	99	C	C	G	T	CGT	ACC
V006	26	M	Right	9	Spiker	Yes	Yes	Yes	Yes	A	C	99	C	C	G	T	CGT	CTC
V007	28	M	Right	14	Spiker	Yes	Yes	No	Yes	C	T	99	C	T	G	T	TGT	CTC
V007	28	M	Right	14	Spiker	Yes	Yes	No	Yes	C	T	99	C	T	G	T	TGT	CTC
V012	27	M	Right	12	Spiker	No	Yes	Yes	Yes	C	T	99	C	T	G	T	TGT	CTC
V012	27	M	Right	12	Spiker	No	Yes	Yes	Yes	C	T	99	C	T	G	T	TGT	CTC
V020	20	M	Right	6	Spiker	No	Yes	Yes	Yes	C	T	99	C	C	A	99	CAA	CTC
V020	20	M	Right	6	Spiker	No	Yes	Yes	Yes	C	T	99	C	C	G	99	CGA	CTC
V023	27	M	Right	15	Setter	No	Yes	No	Yes	A	C	99	T	C	G	T	CGT	CTC
V023	27	M	Right	15	Setter	No	Yes	No	Yes	C	T	99	C	T	G	T	TGT	ACT
V027	23	M	Right	15	Spiker	Yes	Yes	Yes	Yes	A	C	99	T	T	G	A	TGA	CTC
V027	23	M	Right	15	Spiker	Yes	Yes	Yes	Yes	C	T	99	C	T	G	T	TGT	ACT
V031	25	M	Right	7	Spiker	No	Yes	No	Yes	A	C	99	C	C	G	T	CGT	CTC
V031	25	M	Right	7	Spiker	No	Yes	No	Yes	C	T	99	C	T	G	T	TGT	ACC
V035	28	M	Right	15	Spiker	No	Yes	No	Yes	A	C	99	T	C	G	A	CGA	CTC
V035	28	M	Right	15	Spiker	No	Yes	No	Yes	C	T	99	C	C	G	T	CGT	ACT
V040	25	M	Right	12	Spiker	No	Yes	No	Yes	C	T	99	C	C	G	T	CGT	CTC
V040	25	M	Right	12	Spiker	No	Yes	No	Yes	C	T	99	C	T	G	T	TGT	CTC
V044	30	M	Right	12	Spiker	No	Yes	Yes	Yes	C	T	99	C	C	G	99	CGA	ACC
V044	30	M	Right	12	Spiker	No	Yes	Yes	Yes	A	C	99	C	C	G	99	CGA	CTC
V045	28	M	Right	14	Spiker	No	Yes	Yes	Yes	A	C	99	C	C	A	A	CAA	ACC
V045	28	M	Right	14	Spiker	No	Yes	Yes	Yes	A	C	99	C	T	G	T	TGT	ACC
V046	24	M	Right	9	Spiker	No	Yes	Yes	Yes	C	T	99	C	C	G	99	CGA	CCC
V046	24	M	Right	9	Spiker	No	Yes	Yes	Yes	C	C	99	C	C	G	99	CGA	CTC
V047	29	M	Right	13	Spiker	No	Yes	No	Yes	C	C	99	T	C	G	99	CGA	CTC
V047	29	M	Right	13	Spiker	No	Yes	No	Yes	C	T	99	C	T	G	99	TGA	CCT
V052	22	M	Right	9	Spiker	No	Yes	No	Yes	A	C	99	C	C	G	T	CGT	CTC
V052	22	M	Right	9	Spiker	No	Yes	No	Yes	C	T	99	C	T	G	T	TGT	ACC
V060	29	M	Right	10	Spiker	No	No	No	Yes	C	T	99	C	T	G	A	TGA	CTC
V060	29	M	Right	10	Spiker	No	No	No	Yes	C	T	99	C	T	G	T	TGT	CTC
V063	25	M	Right	10	Spiker	No	Yes	No	Yes	A	C	99	C	C	G	T	CGT	ACC
V063	25	M	Right	10	Spiker	No	Yes	No	Yes	A	C	99	C	T	G	T	TGT	ACC
V065	22	M	Right	6	Spiker	Yes	Yes	Yes	Yes	A	C	99	C	C	G	T	CGT	CTC
V065	22	M	Right	6	Spiker	Yes	Yes	Yes	Yes	C	T	99	C	T	G	T	TGT	ACC
V066	27	M	Right	12	Libero	No	Yes	No	Yes	A	C	99	C	C	G	T	CGT	CTC
V066	27	M	Right	12	Libero	No	Yes	No	Yes	C	T	99	C	T	G	T	TGT	ACC
V071	23	M	Right	13	Setter	No	Yes	Yes	Yes	C	T	99	C	T	A	A	TAA	CTC
V071	23	M	Right	13	Setter	No	Yes	Yes	Yes	C	T	99	C	T	G	T	TGT	CTC
V074	26	M	Right	11	Setter	No	Yes	Yes	Yes	C	T	99	T	C	G	A	CGA	CTT
V074	26	M	Right	11	Setter	No	Yes	Yes	Yes	C	T	99	C	T	G	A	TGA	CTC
V075	26	M	Right	15	Spiker	No	Yes	No	Yes	C	T	99	C	T	G	A	TGA	ACC
V075	26	M	Right	15	Spiker	No	Yes	No	Yes	A	C	99	C	T	G	A	TGA	CTC
V077	26	M	Right	9	Spiker	Yes	Yes	Yes	Yes	A	C	99	C	C	G	T	CGT	CTC
V077	26	M	Right	9	Spiker	Yes	Yes	Yes	Yes	C	T	99	C	T	G	T	TGT	ACC
V080	26	M	Right	11	Spiker	No	Yes	Yes	Yes	A	C	99	T	C	G	T	CGT	CTC
V080	26	M	Right	11	Spiker	No	Yes	Yes	Yes	C	T	99	C	T	G	T	TGT	ACT
V081	26	M	Right	12	Libero	No	No	No	Yes	A	C	99	T	C	G	T	CGT	CTC
V081	26	M	Right	12	Libero	No	No	No	Yes	C	T	99	C	T	G	T	TGT	ACT
V085	24	M	Right	8	Spiker	No	Yes	Yes	Yes	A	C	99	C	T	A	T	TAT	CTC
V085	24	M	Right	8	Spiker	No	Yes	Yes	Yes	C	T	99	C	T	G	T	TGT	ACC
V087	26	M	Right	7	Spiker	Yes	Yes	No	Yes	A	C	99	T	C	A	A	CAA	CTC
V087	26	M	Right	7	Spiker	Yes	Yes	No	Yes	C	T	99	C	T	G	A	TGA	ACT
V089	22	M	Right	7	Setter	No	Yes	No	Yes	C	T	99	C	T	G	T	TGT	CTC
V089	22	M	Right	7	Setter	No	Yes	No	Yes	C	T	99	C	T	G	T	TGT	CTC
V091	25	M	Right	12	Spiker	Yes	Yes	Yes	Yes	A	C	99	C	C	G	T	CGT	ACC
V091	25	M	Right	12	Spiker	Yes	Yes	Yes	Yes	A	C	99	T	C	G	T	CGT	ACT
V092	22	M	Left	10	Spiker	No	Yes	Yes	Yes	A	C	99	C	T	G	T	TGT	ACC
V092	22	M	Left	10	Spiker	No	Yes	Yes	Yes	A	C	99	C	T	G	T	TGT	ACC
V093	23	M	Right	11	Spiker	No	Yes	Yes	Yes	A	C	99	T	T	G	A	TGA	ACT
V093	23	M	Right	11	Spiker	No	Yes	Yes	Yes	A	C	99	C	T	G	T	TGT	ACC
V094	27	M	Right	14	Setter	Yes	Yes	No	Yes	A	C	99	C	C	G	T	CGT	CTC
V094	27	M	Right	14	Setter	Yes	Yes	No	Yes	C	T	99	C	T	G	T	TGT	ACC
V097	22	M	Right	9	Spiker	No	Yes	No	Yes	A	C	99	C	C	G	T	CGT	CTC
V097	22	M	Right	9	Spiker	No	Yes	No	Yes	C	T	99	C	T	G	T	TGT	ACC
V099	22	M	Right	7	Spiker	No	Yes	No	Yes	C	T	99	C	C	A	99	CAA	ACT
V099	22	M	Right	7	Spiker	No	Yes	No	Yes	A	C	99	T	C	A	99	CAA	CTC
V102	26	M	Right	10	Spiker	Yes	Yes	Yes	Yes	C	T	99	C	C	G	T	CGT	ACC
V102	26	M	Right	10	Spiker	Yes	Yes	Yes	Yes	A	C	99	C	C	G	T	CGT	CTC
V103	26	M	Right	7	Spiker	Yes	No	No	Yes	A	C	99	T	C	G	A	CGA	CTT
V103	26	M	Right	7	Spiker	Yes	No	No	Yes	C	T	99	T	T	G	T	TGT	ACT
V105	25	M	Left	12	Spiker	Yes	Yes	Yes	Yes	C	T	99	C	T	G	A	TGA	CTC
V105	25	M	Left	12	Spiker	Yes	Yes	Yes	Yes	C	T	99	C	T	G	T	TGT	CTC
V106	28	M	Right	15	Libero	No	Yes	No	Yes	A	C	99	C	T	A	T	TAT	CTC
V106	28	M	Right	15	Libero	No	Yes	No	Yes	C	T	99	C	T	G	T	TGT	ACC
V107	22	M	Right	8	Spiker	No	Yes	Yes	Yes	C	T	99	C	C	G	T	CGT	CTC
V107	22	M	Right	8	Spiker	No	Yes	Yes	Yes	C	T	99	C	T	G	T	TGT	CTC
V110	26	M	Right	9	Spiker	Yes	Yes	No	Yes	C	T	99	C	T	G	T	TGT	CTC
V110	26	M	Right	9	Spiker	Yes	Yes	No	Yes	C	T	99	C	T	G	T	TGT	CTC
V112	26	M	Right	10	Spiker	Yes	Yes	Yes	Yes	C	T	99	C	T	G	T	TGT	CTC
V112	26	M	Right	10	Spiker	Yes	Yes	Yes	Yes	C	T	99	C	T	G	T	TGT	CTC
V113	27	M	Right	9	Spiker	No	Yes	No	Yes	C	99	99	C	C	G	A	CGA	CCC
V113	27	M	Right	9	Spiker	No	Yes	No	Yes	C	99	99	C	C	G	T	CGT	CCC
V126	22	M	Right	9	Spiker	No	Yes	Yes	Yes	C	T	99	C	T	G	A	TGA	CTC
V126	22	M	Right	9	Spiker	No	Yes	Yes	Yes	C	T	99	C	T	G	T	TGT	CTC
V128	26	M	Right	11	Spiker	No	Yes	Yes	Yes	A	C	99	C	C	A	A	CAA	CTC
V128	26	M	Right	11	Spiker	No	Yes	Yes	Yes	C	T	99	C	C	G	T	CGT	ACC
V133	21	M	Right	7	Setter	No	Yes	Yes	Yes	A	C	99	C	C	G	T	CGT	CTC
V133	21	M	Right	7	Setter	No	Yes	Yes	Yes	C	T	99	C	T	G	T	TGT	ACC
V134	27	M	Right	7	Spiker	Yes	Yes	No	Yes	A	C	99	C	C	A	T	CAT	CTC
V134	27	M	Right	7	Spiker	Yes	Yes	No	Yes	C	T	99	C	T	G	T	TGT	ACC
